# Supplementary material for: A Critical Evaluation of Validation and Clinical Experience Studies in Non-Invasive Prenatal Testing for Trisomies 21, 18, and 13 and Monosomy X
Source: J Clin Med. 2022 Aug 15;11(16):4760. doi: 10.3390/jcm11164760 (PMC9410356; doi:10.3390/jcm11164760)
Supplement: Supplementary file 1 [file jcm-11-04760-s001.zip]

Archive with 2 entries (2 files):
- Demko et al. NIPT Meta-analysis Supplemental Material _June 23_Final.pdf
- Demko et al. NIPT MetaAnalysis Supplementary Tables 4 and 7_June 23_Final.xlsx
