# Supplementary material for: A Critical Evaluation of Validation and Clinical Experience Studies in Non-Invasive Prenatal Testing for Trisomies 21, 18, and 13 and Monosomy X
Source: J Clin Med. 2022 Aug 15;11(16):4760. doi: 10.3390/jcm11164760 (PMC9410356; doi:10.3390/jcm11164760)
Supplement: Supplementary file 1 [file jcm-11-04760-s001.zip › Demko et al. NIPT MetaAnalysis Supplementary Tables 4 and 7_June 23_Final.xlsx]

## Sheet: Supplemental Table S4
Validation Papers														Trisomy 21							Trisomy 18							Trisomy 13							Monosomy X
Reference	Include	Study Pub Year	Start Year	End Year	Lab country	Population country	Median (or Mean) GA	Median (or Mean) Maternal Age	Major study groups	Company: Test	Technology	Validation/ Clinical	Prospective or Retrospective	# Called	LR Calls	HR Calls	TP	FN	FP	TN	# Called	LR Calls	HR Calls	TP	FN	FP	TN	# Called	LR Calls	HR Calls	TP	FN	FP	TN	# Called	LR Calls	HR Calls	TP	FN	FP	TN
Palomaki et al. Genet Med 2011;13:913-20	Yes	2011	2009	2011	USA	International	15	36.65	High risk: FTS, STS, u/s, AMA	SQNM: Materni21	MPSS	Validation	Retrospective	1683	1471	212	209	3	3	1468
Palomaki et al. Genet Med 2012;14:296-305	Yes	2012	2009	2011	USA	International	15	36.65	High risk: FTS, STS, u/s, AMA	SQNM: Materni21	MPSS	Validation	Retrospective								1747	1683	64	59	0	5	1683	1700	1673	27	11	1	16	1672
Ehrich et al Am J Obstet Gynecol 2011; 204: 205.e1– 11.	Yes	2011	2009	2011	USA	Unspecified	16	37	High risk: FTS, STS, u/s, AMA	SQNM: Materni22	MPSS	Validation	Retrospective	449	409	40	39	0	1	409
Porreco et al. Am J Obstet Gynecol 2014	Yes	2014	2009	2011	USA	USA	16	36	High risk: FTS, STS, u/s, AMA	SQNM: Materni21	MPSS	Validation	Prospective	3322	3182	140	137	0	3	3182	3322	3286	36	36	3	0	3283	3322	3308	14	14	2	0	3306	3278	3258	20	9	0	11	3258
Mazloom et al. Prenat Diagn 2013;33:591-7	Yes	2013	2009	2011	USA	International	15	36.65	High risk: FTS, STS, u/s, AMA	SQNM: Materni21	MPSS	Validation	Retrospective																						411	393	18	17	1	1	392
Tynan et al. Prenat Diagn. 2016;36(1):56-62.	Yes	2016	Unspecified	Unspecified	USA	Unspecified	15.2168	28.6973	High +Low risk groups combined	SQNM: VisibiliT	MPSS	Validation	Retrospective	1048	1027	21	21	0	0	1027	1048	1028	10	10	0	0	1038	1048	1042	6	6	0	0	1042
Bianchi et al. Obstet Gynecol 2012;119:890-901	Yes	2012	2010	2011	USA	USA	15.5	35.8	High risk: FTS, STS, u/s, AMA	Verinata: verifi	MPSS	Validation	Retrospective	500	404	96	90	0	6	404	501	461	40	37	1	3	460	501	485	16	13	3	0	485	482	417	65	19	1	46	416
Bianchi et al. N Engl J Med 2014;370:799-808	Yes	2014	2012	2013	USA	USA	17.4	29.6	All risk	Verinata: verifi	MPSS	Validation	Prospective	1909	1898	11	5	0	6	1898	1905	1900	5	2	0	3	1900	1914	1910	4	1	0	3	1910
Sehnert et al. Clin Chem 2011; 57(7)1042-9. 2011	Yes	2011	2009	2010	USA	USA	15.4	35.6	High risk: FTS, STS, u/s, AMA	Verinata: verifi	MPSS	Validation	Retrospective	47	34	13	13	0	0	34	47	39	8	8	0	0	39	46	46	0	0	0	0	46	47	45	2	2	0	0	45
Lau et al. J Matern Fetal Neonat Med 2012; 25:1370-74.	Yes	2012	Unspecified	Unspecified	China	Japan	12.7	37	High risk: FTS, STS, u/s, AMA	CUHK	MPSS	Validation	Other	108	97	11	11	0	0	97	108	99	9	9	1	0	98	108	106	2	2	0	0	106	108	100	8	8	0	0	100
Liang et al. Prenat Diagn 2013;33:409-15	Yes	2013	2019	2011	China	China	21	31	High risk: FTS, STS, u/s, AMA	Berry Genomics	MPSS	Validation	Prospective	411	372	39	39	0	0	372	411	398	13	13	0	0	398	412	407	5	4	0	1	407	412	406	6	5	0	1	406
Song et al. Prenat Diagn 2013;33:700-6	Yes	2013	2011	2011	China	China	16.57	29.03	<35	Berry Genomics	MPSS	Validation	Prospective	1741	1733	8	8	0	0	1733	1741	1738	3	2	0	1	1738	1741	1740	1	1	0	0	1740	1740	1738	2	2	1	0	1737
Shaw et al. Fetal Diagn Ther 2014; 35 :13-17.	Yes	2014	2012	2012	China	Taiwan	16.7	34.85	High +Low risk groups combined	Berry Genomics	MPSS	Validation	Prospective	199	188	11	11	0	0	188	199	192	7	7	0	0	192	199	196	3	3	0	0	196	199	196	3	3	1	0	195
Song et al. UOG 2015;45:55-60	Yes	2015	2012	2013	China	China	9.9	37.25	>=35	Berry Genomics	MPSS	Validation	Prospective	178	176	2	2	0	0	176	178		1	1	0	0	177	178		1	1	0	0	177	178	177	1	0	0	1	177
Stumm et al. Prenat Diagn 2014;34:185-91	Yes	2014	Unspecified	Unspecified	Germany	Germany/Switzerland	15.6	36	High risk: FTS, STS, u/s, AMA	Lifecodexx	MPSS	Validation	Prospective	471	431	40	40	1	0	430	471	462	9	8	0	1	462	471	466	5	5	0	0	466
Benachi et al. Obstet Gynecol. 2015; 125:1330-7	Yes	2015	2012	2013	France	France	15.1	35	High risk: FTS, STS, u/s, AMA	France	MPSS	Validation	Prospective	886	809	77	76	0	1	809	886	863	23	22	3	1	860	886	873	13	12	0	1	873
Alberti et al. Prenat Diagn 2015; 35:471-6.	Yes	2015	2010	2013	France	France	14	35.2	High risk: FTS, STS, u/s, AMA	France	MPSS	Validation	Retrospective	183	136	47	47	0	0	136
Jiang et al. BMC Med Genomics. 2012 Dec 1;5:57.	Yes	2012	2009	2010	China	China	Unspecified	Unspecified	Known aneuploid & euploid mix	BGI	MPSS	Validation	Other	903	887	16	16	0	0	887	903	890	13	12	0	1	890	903	901	2	2	0	0	901	902	898	4	3	0	1	898
Chiu et al BMJ 2011; 342: c7401.	Yes	2011	2003	2009	Hong Kong	HK, Netherlands, UK	13.1	35.4	Known aneuploid & euploid mix	CUHK	MPSS	Validation	Other	232	143	89	86	0	3	143
Chen EZ PLoS One 2011; 6: e21791	Yes	2011	2003	2009	Hong Kong	HK, Netherlands, UK	13.1	35.4	Known aneuploid & euploid mix	CUHK	MPSS	Validation	Other								289	250	39	34	3	5	247	289	261	28	25	0	3	261
Ke et al. Int J Clin Exp Med 2015;8:9525-30	Yes	2015	2012	2013	China	China	96% at 15-20wks	88% <35	High risk: FTS, STS, u/s, AMA	Shenzhen	MPSS	Validation	Prospective	2340	2323	17	17	0	0	2323	2340	2334	6	6	0	0	2334	2340	2339	1	1	0	0	2339
Dahl et al. Sci Rep 2018;8(1):4549	Yes	2018	Unspecified	Unspecified	Sweden	UK	12.4196	31.4196	Known aneuploid & euploid mix	Perkin-Elmer	circle-amp	Validation	Other	286	256	30	30	0	0	256
Ericsson et al. Prenat Diagn.2019; 39(11): 10111-1015	Yes	2019	Unspecified	Unspecified	Sweden	UK, Sweden, France	14	38	High risk: FTS, known aneuploid	Perkin-Elmer	circle-amp	Validation	Other	1149	1037	112	112	0	0	1037	1073	1036	37	32	4	5	1032	1049	1038	11	10	0	1	1038
Tsaliki et al. Prenat Diagn; 2012:32;996-1001	Yes	2012	Unspecified	Unspecified	Cyprus	Greece/Cyprus	13	36	High risk: FTS, known aneuploid	NIPD Genetics	MeDIP	Validation	Retrospective	100	74	26	25	0	1	74
Jeon et al., PLoS One 2014; 9: e110240	Yes	2014	2012	2013	S Korea	China	Approx 19	30.73	High risk: FTS, STS, u/s, AMA	Ion Torrent	Semi-Conductor	Validation	Prospective	155	144	11	11	0	0	144	155	150	5	5	0	0	150
El Khattabi et al. UOG 2019;54:246-254	Yes	2019	2014	2016	France	France	16	Unspecified	High risk: FTS, STS, u/s, AMA	Ion Proton	Semi-Conductor	Validation	Prospective	690	609	81	81	2	0	607	690	663	27	27	1	0	662	690	675	15	15	1	0	674
Koumbaris et al. Clin Chem 2016; 62:848-855	Yes	2016	Unspecified	Unspecified	Cyprus	Unspecified	Unspecified	Unspecified	Unspecified	NIPD Genetics	DANSR	Validation	Other	590	538	52	52	0	0	538	554	538	16	16	0	0	538	543	538	5	5	0	0	538
Kypri et al. Mol Cytogenet 2019;12;34	Yes	2019	Unspecified	Unspecified	Cyprus	Unspecified	13	35	Unspecified	NIPD Genetics	DANSR	Validation	Retrospective																						300	293	7	7	0	0	293
Flock et al. Arch Gynecol Obstet. 2017:296:923-928	Yes	2017	2013	2015	Germany	Germany	14.6	36.7	High risk: FTS, STS, u/s, AMA	Lifecodexx	MPSS	Validation	Prospective	2223	2180	43	43	0	0	2180	1937	1930	7	4	1	3	1929	1937	1935	2	2	0	0	1935
Lee et al. J Korean Med Sci 2019; 34(24):e172	Yes	2019	Unspecified	Unspecified	S Korea	S Korea	16.1	36	High risk: FTS, STS, u/s, AMA	Seoul, S Korea	MPSS	Vaiidation	Prospective	1055	997	58	57	0	1	997	1055	1016	39	39	3	0	1013	1055	1045	10	9	0	1	1045
Hu et al., J Obstet Gynaecol. 2020;40(8):1090-1095.	Yes	2020	2014	2016	S Korea	S Korea	18	35	High risk: FTS, STS, u/s, AMA	Seoul, S Korea	MPSS	Vaiidation	Prospective	1011	990	21	20	0	1	990	1011	1003	8	8	1	0	1002	1011	1008	3	2	0	1	1008
Guex et al. Prenat diagn 2013;33:707-10.	Yes	2013	Unspecified	Unspecified	Switzerland	Unspecified	Unspecified	Unspecified	Known aneuploid & euploid mix	Genesupport, Switzerland	MPSS	Vaiidation	Other	276	237	39	39	0	0	237	276	253	23	23	1	0	252	276	261	15	15	0	0	261	276	261	15	15	0	0	261
Porreco et al. J Med Screen. 2020; 27(1) 1–8	Yes	2020	2015	2018	USA	USA	17.1491	33.6092	High risk + mixed risk	Progenity	DANSR	Validation	Other	1414	1289	125	124	1	1	1288	1414	1386	28	24	0	4	1386	1414	1393	21	20	0	1	1393	1414	1393	21	18	0	3	1393
Nicolaides et al. Am J Obstet Gynecol. 2012;207:374e1-6	Yes	2012	2010	2011	USA	UK	Range 11 - 13.9	31.8	All risk	Ariosa: Harmony	DANSR	Validation	Retrospective	1949	1941	8	8	0	0	1941	1949	1945	4	2	0	2	1945
Ashoor et al. Am J Obstet Gynecol 2012;206:322.e1-5	Yes	2012	2006	2011	USA	UK	13.2304	36.1625	High +Low risk groups combined	Ariosa: Harmony	DANSR	Validation	Retrospective	397	347	50	50	0	0	347	397	348	49	49	1	0	297
Norton et al. Am J Obstet Gynecol 2012;207:137.e1-8	Yes	2012	Unspecified	Unspecified	USA	US, Netherlands, Sweden	16.9	34.3	High risk: FTS, STS, u/s, AMA	Ariosa: Harmony	DANSR	Validation	Prospective	2969	2887	82	81	0	1	2887	2926	2887	39	37	1	2	2886
Ashoor et al. Ultrasound Obstet Gynecol 2013;41:21-5	Yes	2013	2006	2011	USA	UK, US	12.6465	32.2043	Known aneuploid & euploid mix	Ariosa: Harmony	DANSR	Validation	Retrospective															1949	1940	9	8	2	1	1938
Nicolaides et al. Fetal Diagn Ther. 2014;35:1-6.	Yes	2014	Unspecified	Unspecified	USA	UK	12.9282	34.3921	High risk: FTS, known aneuploid	Ariosa: Harmony	DANSR	Validation	Retrospective																						172	125	47	43	0	4	125
Verweij et al. Prenat Diagn 2013;33 (10):996-1001	Yes	2013	Unspecified	Unspecified	USA	Netherlands, Sweden	14	36.4	High risk: FTS, STS, u/s, AMA	Ariosa: Harmony	DANSR	Validation	Prospective	504	487	17	17	1	0	486
Norton et al. NEJM 2015 Apr 23;372(17):1589-97	Yes	2015	2012	2013	USA	International	12.5	31	All risk	Ariosa: Harmony	DANSR	Validation	Prospective	15841	15794	47	38	0	9	15794	15841	15831	10	9	1	1	15830	11185	11181	4	2	0	2	11181
Stokowski et al. Prenat Diagn. 2015; 35(12):1243-6.	Yes	2015	Unspecified	Unspecified	USA	Sweden, UK, US	16	36	High risk: FTS, STS, u/s, AMA	Ariosa: Harmony	DANSR	Validation	Retrospective	791	684	107	107	1	0	683	791	762	29	29	1	0	761	791	779	12	12	0	0	779
Miltoft et al., UOG. 2018;51:470-479	Yes	2018	2014	2015	USA	Denmark	Approx 12 - 14.9	35	Combined test risk >=1000	Ariosa: Harmony	DANSR	Validation	Prospective	595	582	13	13	1	0	581	595	594	1	1	0	0	594	595	593	2	2	0	0	593	595	592	3	1	0	2	592
Langlois et al., Prenat Diagn. 2017; 37:1238-44.	Yes	2017	Unspecified	Unspecified	USA	Canada	12.1	33.2	All risk	Ariosa: Harmony	DANSR	Validation	Prospective	1158	1152	6	6	0	0	1152	1152	1151	1	0	0	1	1151	1152	1151	1	0	0	1	1151
Poon et al. Ultrasond Obstet Gynecol. 2016; 47:184	Yes	2016	2007	2012	UK	UK	12.7311	33.7137	High +Low risk groups combined	IONA	MPSS	Validation	Retrospective	241	206	35	35	0	0	206	241	237	4	4	0	0	237	241	239	2	2	0	0	239
Papageorghiou et al. Ultrasound Obstet Gynecol. 2016;47:188-193	Yes	2016	2008	2014	UK	UK	15.4	35	High risk: FTS, STS, u/s, AMA	IONA	MPSS	Validation	Retrospective	437	394	43	43	0	0	394	437	427	10	10	0	0	427	437	432	5	5	0	0	432
Hall et al.PLoS One 2014; 9(5):e96677	Yes	2014	2012	2012	USA	Unspecified	16	Unspecified	High +Low risk groups combined	Natera: Panorama	SNP	Validation	Retrospective	64	64	0	0	0	0	64	64	64	0	0	0	0	64	64	49	15	15	0	0	49	64	64	0	0	0	0	64
Nicolaides et al. Prenat Diagn2013; 33(6): 575-579	Yes	2013	Unspecified	Unspecified	USA	UK	13.1	35.7	High risk: FTS, u/s, AMA	Natera: Panorama	SNP	Validation	Prospective	229	204	25	25	0	0	204	229	226	3	3	0	0	226	229	228	1	1	0	0	228	229	227	2	2	0	0	227
Pergament et al. Obstet Gynecol 2014;124:210-218.	Yes	2014	Unspecified	Unspecified	USA	International	17	30	High +Low risk groups combined	Natera: Panorama	SNP	Validation	Retrospective	963	905	58	58	0	0	905	964	939	25	24	1	1	938	965	953	12	12	0	0	953	964	954	10	9	1	1	953
Ryan, et al, Fetal Diagn Ther 2016	Yes	2016	Unspecified	Unspecified	USA	Unspecified	15.0789	32.4731	High +Low risk groups combined	Natera: Panorama	SNP	Validation	Retrospective	540	374	166	166	1	0	373	540	512	28	28	0	0	512	540	526	14	14	0	0	526	540	533	7	7	0	0	533
Persico et al. Prenat Diagn. 2020 40:1474-1481.	Yes	2020	2014	2016	USA	Italy	12.7	36	High risk: FTS	Natera: Panorama	SNP	Validation	Prospective	462	390	71	71	1	0	389	462	429	33	33	0	0	429	461	453	9	8	0	1	453	249	247	2	2	1	0	246
Dar et al. A J Obstet Gynecol. 2022S0002-9378(22)00041-2	Yes	2022	Unspecified	Unspecified	USA	International	12.6	34.3	All risk	Natera: Panorama	SNP	Validation	Prospective	17564	17462	102	97	1	5	17461	17564	17542	22	16	1	6	17541	17564	17550	14	10	0	4	17550
Arigul Genomics and Genetics 2020; 13(1):1-6	Yes	2020	2016	2018	Thailand	Thailand	Unspecified	Unspecified	Unspecified	Thailand Ion Torrent	MPSS	Validation	Retrospective	219	208	11	11	0	0	208	219	215	4	4	1	0	214	219	217	2	2	0	0	217	219	215	4	3	0	1	215
Pertile MD, et al.Clin Chem. 2021 Sep 1;67(9):1210-1219.	Yes	2021	2015	2018	Australia	Australia	10.57	34.95	Prior NIPT with confirmation	Illumina	MPSS	Validation	Retrospective	2236	2104	132	130	0	2	2104	2236	2193	43	41	0	2	2193	2236	2208	28	26	0	2	2208	2300	2280	20	19	2	1	2278
Pooh RK, Masuda C, Matsushika R, et al. .Diagnostics (Basel). 2021 Oct 4;11(10):1837.	Yes	2021	2019	2020	Japan	Japan	Unspecified	36.2	High risk: FTS, STS, u/s, AMA	Perkin-Elmer	circle-amp	Validation	Prospective	1156	1094	62	58	1	4	1093	1156	1103	53	46	0	6	1107	1156	1144	12	12	0	0	1144
Gormus U, Chaubey A, Shenoy S, et al. Curr Issues Mol Biol. 2021 Aug 17;43(2):958-964	Yes	2021	2019	2019	Malasia, Canada	Malasia, Canada	12.7	32	Known aneuploid & euploid mix	Perkin-Elmer	circle-amp	Validation	Prospective	823	811	12	10	0	2	811	823	816	7	3	0	4	816	823	820	3	1	0	2	820
Strom et al., PLOS One 2017; 12(3):e0167130.	No									Quest; Sequenom	MPSS	Validation	Retrospective
Persico et al. Prenat Diagn. 2016 Mar;36(3):232-6;	No									Natera: Panorama	SNP	Validation	Prospective

## Sheet: Supplemental Table S7
Clinical Experience Papers					Trisomy 21						Trisomy 18						Trisomy 13						Monosomy X
Reference	Company: Test	Technology	Include	Validation/ Clinical	# Called	LR Calls	HR Calls	TP	reported FN	FP	# Called	LR Calls	HR Calls	TP	FN	FP	# Called	LR Calls	HR Calls	TP	FN	FP	# Called	LR Calls	HR Calls	TP	FN	FP
Beamon et al. Genet Med 2014 16(9):681-7	SQNM/Verinata	MPSS	Y	Clinical	205	200	5	5	0	0	205	204	1	1	1	0	205	204	0	0	0	1
Noh et al. Taiwan J Obstet Gynecol. 2019;58;545-551	SQNM	MPSS	Y	Clinical	336	336	0	0	0	0	336	336	0	0	0	0	336	335	1	1	0	0
Taneja et al. Prenat Diagn. 2016;36(3):237-43	Illumina: Verifi	MPSS	Y	Clinical	85298	83941	1357	443	6	75	85298	84750	548	130	8	124	85298	85061	237	43	2	62
Futch et al. Prenat Diagn 2013;33(6):569-74	Illumina: Verifi	MPSS	Y	Clinical	5974	5819	155	52	2	1	5974	5908	66	13	2	6	5974	5955	19	7	0	3	5974	5934	40	4	1	3
Fairbrother et al. Prenat Diagn 2013;33:580-3	Ariosa: Harmony	DANSR	Y	Clinical	284	284	0	0	0	0	284	284	0	0	0	0	284	284	0	0	0	0
Gil et al. Ultrasound Obstet Gynecol 2013;42:34-40	Ariosa: Harmony	DANSR	Y	Clinical	984	973	11	11	0	0	984	979	5	4		1	984	983	1	1		0
Comas et al. J Matern Fetal Neonatal Med 2015;28:1196-1201	Ariosa: Harmony	DANSR	Y	Clinical	118	118	0	0	0	0	118	118	0	0	0	0	118	118	0	0	0	0	78	77	1	0	0	1
Comas et al. J Matern Fetal Neonatal Med 2015;28:1196-1201	Natera: Panorama	SNP	Y	Clinical	211	207	4	4	0	0	211	0	0	0	0	0	211	211	0	0	0	0	139	139	0	0	0	0
Willems 2014 Facts Views Vis OBGYN 2014;6(1) ;7-12	Ariosa: Harmony	DANSR	Y	Clinical	2968	2917	51	51	1	0	2968	2964	4	4	1	0	2968	2966	2	2	0	0
Quezada et al. UOG. 2015;45(1):36-41	Ariosa: Harmony	DANSR	Y	Clinical	2851	303	33	32	0	1	2853	322	14	9	1	5	2853	332	4	2	3	2
Gil et al. J Mat Fetal Neonat Med 2017;30:2476-2482	Ariosa: Harmony	DANSR	Y	Clinical	54	53	1	1	0	0	54	54	0	0	0	0	54	54	0	0	0	0
Dar et al. AJOG 2014; 211: 527.e1– 527.e17.	Natera: Panorama	SNP	Y	Clinical	28739	28415	324	140	2	14	28739	28657	82	27	0	2	28739	28698	41	8	0	13	28739	28678	61	9	0	9
Palomaki et al. Genet Med. 2017 Jul;19(7):778-786.	Natera: Panorama	SNP	Y	Clinical	2681	2672	9	7	0	2	2681	2678	3	3	0	0	2681	2677	4	2	0	2
Santamaria et al. J Fetal Med 2018; 5:7-12	Natera: Panorama	SNP	Y	Clinical	14175	13983	192	70	4	1	14175	14150	25	6	0	1	14175	14156	19	5	1	2	14175	14159	16	7	0	1
Korostelev et al. Gynecol Endocrin 30;2014; 13-16.	Natera: Panorama	SNP	Y	Clinical	1728	1681	47	47	0	0	1728	1726	2	2	0	0	1728	1725	3	3	0	0	1728	1726	2	2	0	0
DiNonno et al. J Clin Med. 2019;8(9). Pii: E1311.	Natera: Panorama	SNP	Y	Clinical	1035844	1028042	7802	837	66	47	1035844	1033639	2205	304	33	29	1035844	1034637	1207	80	8	38	1035844	1033827	2017	93	11	27
Eiben et al. Ultrasound International Open 2015; 1: E8–E11	Natera: Panorama	SNP	Y	Clinical	2940	2901	39	38	0	1	2935	2926	9	8	0	1	2932	2924	8	5	0	3	2925	2921	4	3	0	1
Panchalee et al. Mol Genet Genome Med 2020;00:e1256	Natera: Panorama	SNP	Y	Clinical	8434	8371	63	47	1	3	8434	8414	20	15	0	0	8434	8421	13	7	0	5	8434	8416	18	8	0	4
Dan et al, Prenat Diagn. 2012:32; 1225-1232	BGI	MPSS	Y	Clinical	11105	10962	143	139	0	1	11105	11058	47	41	0	1
Zhang et al. UOG. 2015;45:530-538	BGI	MPSS	Y	Clinical	146958	145851	1107	720	6	61	146958	146606	352	167	3	51	146958	146839	119	22	0	45
Kypri et al. Mol Cytogenet 2019;12;34	NIPD Genetics	DANSR	Y	Clinical	10280	10154	126	44	0	0	10280	10256	24	10	0	0	10280	10264	16	5	0	2	6200	6184	16	4	0	3
Xue et al., Mol Cytogenet 2019;12:29	Nanjing Illumina	MPSS	Y	Clinical	37394	37177	217	177	3	22	37394	37323	71	49	1	14	37394	37376	18	4	0	12	37394			19	0	79
Xue et al., Mol Cytogenet 2019;12:29	Nanjing Proton	MPSS	Y	Clinical	19810	19700	110	85	1	18	19810	19780	30	17	0	11	19810	19787	23	4	0	18	19810			4	0	10
Hu et al. Hum Genomics 2019; 13:14	Chongqing	MPSS	Y	Clinical	8141	8105	36	20	0	5	8141	8134	7	3	0	2	8141	8130	11	1	0	6
Koc et al. Mol Genet Genomic Med. 2019;7:e00678	Izmir, Turkey	DANSR	Y	Clinical	4113	4090	23	15	1	4	3891	3885	6	2	1	0	3770	3758	12	1	0	6
Xu et al. UOG 2020; 55:242-247.	Fujian, China	MPSS	Y	Clinical	31388	31275	113	95	1	18	31388	31352	36	25	0	11	31388	31373	15	7	0	8	31388	31311	77	20	0	57
Oepkes et al. Prenat Diagn. 2016; 36:1083-1090	Trident 1	MPSS	Y	Clinical	1386	1355	31	29	1	2	5	0	5	4	0	1	6	0	6	4	0	2
van der Meij et al. Am J Hum Genet 2019; 105:1091-1101	Trident 2	MPSS	Y	Clinical	71865	71628	237	228	5	9	71865	71816	49	48	5	1	71865	71811	54	30	0	24
Chen et al. Hum Genomics. 2019;13(1):60.	CapitalBio Beijing	MPSS	Y	Clinical	42910	42755	155	103	0	27	42910	42866	44	17	0	14	42910	42877	33	4	0	25
Guy et al., Mol Genet Genomic Med. 2019;7(3):e545	Quest	MPSS	Y	Clinical	69794	69069	725	251	0	5	69794	69579	215	82	0	11	69794	69654	140	35	0	24
Pescia et al. Genet. in Med. 2017;19(2):169-175.	Genesupport, Switzerland	MPSS	Y	Clinical	6388	6304	84	80	0	4	6388	6369	19	17	2	0	6388	6372	16	12	0	4	6388	6350	38	7	0	17
Hancock et al. UOG 2019;;56(3):422-430	Myriad/Counsyl	MPSS	Y	Clinical	58048	57686	362	146	3	7	58048	57906	142	45	5	8	58048	57980	68	15	2	16
Fiorentino et al. Prenat Diagn. 2017; 37:593-601.	Genoma	MPSS	Y	Clinical	12114	12025	89	88	0	1	12114	12098	16	15	0	1	12114	12101	13	12	0	1	12114	12090	24	14	0	10
Jackson et al. Ultrasound Obstet Gynecol. 2014; 44:491-491	Ariosa Harmony	DANSR	Y	Clinical	1161	1158	3	3	1	0	1161	1158	3	0	0	3	1161	1160	1	0	1	1
Manotyaya et al. Prenat Diagn. 2016;36:224-231.	BGI	MPSS	Y	Clinical	4732	4696	36	30	0	1	4732	4713	19	12	0	4	4732	4724	8	4	0	1
Lau et al. Ultrasound Obstet Gynecol. 2014; 43:254-64.	BGI	MPSS	Y	Clinical	1980	1958	22	22	0	0	1980	1976	4	4	0	0	1980	1978	2	2	0	0
El Khattabi et al. UOG 2019;54:246-254	Ion Proton	Semi-Conductor	Y	Clinical	1800	1764	37	36	0	1	1800	1797	2	2	0	0	1800	1799	1	1	0	0
Radoi et al. Iran J Reprod Med. 2015; 13:623-626.	Natera: Panorama	SNP	Y	Clinical	194	189	5	1	0	0	194	194	0	0	0	0	194	194	0	0	0	0
Verma I et al. J Obstet Gynecil India. 2018;68:462-470.	Natera: Panorama	SNP	Y	Clinical	499	486	13	8	0	2	499	498	1	1	0	0	499	498	1	1	0	0	499	497	2	2	0	0
Serapinas et al. Medicina (Kaunas). 2020 Oct 30;56(11):E579.	Natera: Panorama	SNP	Y	Clinical	844	834	10	9	0	0	844	841	3	3	0	0	844	844	0	0	0	0	844	843	1	0	0	0
Zheng et al. Front Genet; 2020; 11:624.	Berry	MPSS	Y	Clinical	13121	13086	35	29	0	1	13121	13110	11	7	0	4	13121	13118	3	0	0	3
Guy, et al. BJOG. 2021. doi: 10.1111/1471-0528.16464.	NHS, SAFE	MPSS	Y	Clinical	8651	8472	179	173	2	6
Luo et al. 2020. Europ J Med Genet. 63(9):	BGI	MPSS	Y	Clinical	40265	40120	145	105	0	20	40265	40233	32	13	0	14	40265	40232	33	4	0	24
Oneda etal. Europ J Obstet Gynecol Reprod Biol. 2020;252:19-29.	Switzerland	MPSS	Y	Clinical	2850	2818	32	29	0	0	2850	2844	6	5	0	0	2850	2847	3	3	0	0	2850	2848	2	0	0	2
Mesoraca et al., Genet Res. 2020; 102:e5.	Ion proton Italy	MPSS	Y	Clinical	7113	7051	62	58	0	4	7113	7104	9	5	0	2	7113	7110	3	2	0	1	7113	7103	10	6	0	3
Liu et al. Hum Genomics. 2020:14;21	Ion proton China	MPSS	Y	Clinical	42924	42837	87	51	0	14	42924	42893	31	17	nk	10	42924	42902	22	2	0	18
Togneri F et al. Gen Res. 2019; 101; e11.	UK	MPSS	Y	Clinical	1054	1007	47	47	0	0	1055	1038	17	16	0	1	1055	1039	16	14	0	2
Sainz et al. Fetal Diagn Ther 2020;47:749–756	Spain	DANSR	Y	Clinical	338	323	15	15	0	0
Borth et al. Arch Gynecol Obstet 2021. https://doi.org/10.1007/s00404-020-05856-0	Illumina: Verifi	MPSS	Y	Clinical	13509	13392	117	89	1	7	13509	13475	34	19	0	4	13509	13486	23	9	0	6	13509	13496	13	5	0	5
Wan et al. Eur J Obstet Gynecol Reprod Biol. 2020 Sep;252:431-433	China	MPSS	Y	Clinical	1539	1534	5	5	0	0	1539	1538	1	0	0	1	1539	1538	1	0	0	1
Kagan et al Fetal Diagn Ther 2020;47:841-851	Germany Roche	DANSR	Y	Clinical	1117	1101	16	16	0	0	1117	1111	6	6	0	0	1117	1115	2	2	0	0
Garshasbi et al. Fetal Diagn Ther 2020;47:220-227	Iran BGI	MPSS	Y	Clinical	11223	11120	103	90	1	4	11223	11183	40	36	0	3	11223	11215	8	7	0	1	11223	11208	15	10	1	5
Hong 2020 J Genet Med 2020;17(1):11-15	Korea	Various	Y	Clinical	1584	1563	21	19	0	0	1584	1581	3	1	0	1	1584	1583	1	1	0	0
Lu J Assisted Reprod Genet 37: 3143–3150 (2020)	China BGI	MPSS	Y	Clinical	36907	36776	131	110	0	21	36913	36867	46	27	0	19	36913	36882	31	13	0	18
Bu Pak J Med Sci 2020;36(7):1545-1549	China	unknown	Y	Clinical	870	830	40	39	0	1	870	836	34	31	0	3	870	844	26	22	0	4
Liang et al GiM 2019	Berry China	MPSS	Y	Clinical	94085	93721	364	344	3	20	94085	93962	123	101	2	22	94085	94046	39	18	0	21	94085	93895	190	49	0	141
Strom et al., PLOS One 2017; 12(3):e0167130.	Quest; Sequenom	MPSS	Y	Clinical	10619	10520	99	38	0	1	10619	10584	35	23	0	1	10619	10599	20	9	0	4	10619	10610	9	6	0	1
Xu Y et al. Front Genet. 2021 10:12; 661884	BGI collaborative lab	MPSS	Y	Clinical	57563	57335	228	206	2	22	57563	57480	83	47	0	36	57563	57517	46	6	0	40
La Verde, M et al., BMC Med Genomics. 2021; 14(1)93.	Illumina. Verifi 1. Italy	MPSS	Y	Clinical	35650	35405	245	238	0	2	35650	35583	67	60	0	6	35650	35618	32	27	0	4	35650	35581	69	49	0	9
Alyafee, Y et al. Front Genet 2021;12:630787	IONA, Saudi Arabia	MPSS	Y	Clinical	200	193	7	7	0	0	200	195	5	4	0	1	200	199	1	1	0	0
Dai R, et al. Med (Baltimore). 2021;100(6):e24740	China	MPSS	Y	Clinical	17428	17391	37	27	0	5	17428	17412	16	8	0	5	17428	17425	3	1	0	2	17428	17387	41	11	0	27
Zhu H et al. BMC Pregnancy Childbirth. 2021;21(1): 86	China	MPSS	Y	Clinical	29343	29198	145	111	1	11	29343	29273	70	36	0	17	29343	29321	22	5	0	13
Lund I et al. 2021. Act Obstet Gynecol Scand. 100(5);884.892	Denmark	Various	Y	Clinical	3717	3674	43	34	1	5	3717	3706	11	5	0	2	3717	3712	5	1	0	4
Lai Y, et al. 2021. Genes (Basel). 12(4):478.	China, Berry	MPSS	Y	Clinical	86193	85774	419	330	3	51	86193	86085	108	84	1	17	86193	86134	59	30	0	27	86193	85954	239	23	3	168
Qi, QG, et al. Int J Gen Med 2021; 14:1811.	China, Berry	MPSS	Y	Clinical	2267	2255	12	11	0	1	2267	2265	2	2	0	0	2267	2264	3	2	0	1	2267	2263	4	3	0	1
Du Y, et al. Biosci Trends 2018. 12:317.	China	MPSS	Y	Clinical	7252	7224	28	12	0	0	7252	7246	6	1	0	0	7252	7242	10	0	0	2	7252	7247	5	0	0	0
Wang C, et al. .BMC Med Genomics. 2021 Dec 11;14(1):292.	BGI collaborative lab	MPSS	Y	Clinical	38974	38875	99	88	1	11	38974	38944	30	16	0	14	38974	38949	25	5	0	20	38974	38903	71	7	0	33
Bajka A, Bajka M, Chablais F, Burkhardt T.Arch Gynecol Obstet. 2021 Sep 17.	Natera: Panorama	SNP	Y	Clinical	7254	7178	76	54	0	5	7254	7235	19	10	0	1	7254	7239	15	7	0	3
Wang JW, et al. BMC Pregnancy Childbirth. 2021 Aug 24;21(1):585.	Capital Bio	MPSS	Y	Clinical	14316	14267	49	43	1	4	14316	14300	16	11	0	2	14316	14300	16	6	0	10	14316	14287	29	19	0	7
Pang Y, Wang C, Tang J, Zhu J.Mol Cytogenet. 2021 Jun 14;14(1):31.	Illumina: Verifi	MPSS	Y	Clinical	25502	25454	48	44	0	4	25502	25487	15	5	0	6	25502	25494	8	2	0	4	25502	25469	33	3	0	22
Sasaki, Y et al. J. Obstet Gynaecol Res. 2021 Oct;47(10):3437-3446.	GeneTech Inc., Japan	MPSS	Y	Clinical	44263	43791	472	417	1	13	44263	44021	242	176	2	18	44263	44206	57	23	0	28
Ge Y, Li J, Zhuang J, et al. BMC Med Genomics. 2021 Apr 14;14(1):106.	BGI collaborative lab	MPSS	Y	Clinical	24702	24524	178	140	0	17	24702	24651	51	29	1	9	24702	24664	38	9	0	22	24702	24620	82	13	0	38
Pavanello E, Sciarrone A, Guaraldo V, et al. Prenat Diagn. 2021 Dec;41(13):1694-1700.	Perkin-Elmer	circle-amp	Y	Clinical	758	713	45	44	0	1	758	728	30	24	1	6	758	754	4	2	1	2
Harasim T, Neuhann T, Behnecke A, et al. J Clin Med. 2022 Jan 13;11(2):372.	Illumina: Verifi	MPSS	Y	Clinical	3662	3644	18	10	1	0	3539	3528	11	6	0	0	3539	3536	3	1	1	0
Bianchi et al. Obstet Gynecol 2015; 125(2):375-82	Illumina: Verifi	MPSS	Y	Clinical																			18161	18013	148	9	0	35
Song JP, et al. China Med J. 2020;133(13):1617-9.	BGI	MPSS	Y	Clinical																			20601	20576	25	1	0	13
Zheng et al. J Gene Med. 2020. 22(8):e3199		MPSS	Y	Clinical																			12505	12481	24	2	0	12
Wang et al. Mol Cytogenet. 2020;13:10	BGI	MPSS	Y	Clinical																			12243	12222	21	3	0	11
Margiotti et al. BMJ Res Nootes. 2020;13:67	Italy	MPSS	Y	Clinical																			9985	9966	19	9	0	4
Luthgens et al Prenatal Diagnosis. 2021;1–6	Germany Roche	DANSR	Y	Clinical																			66203	66141	62	18	0	44
Luo Y et al. J Gene Med. 2021 Sep;23(9):e3362	BGI collaborative lab	MPSS	Y	Clinical																			34717	34639	78	15	0	50
Yang J, Hou Y, Guo F, et al. J Assist Reprod Genet. 2021 Mar;38(3):727-734.	China	MPSS	Y	Clinical																			47800	47663	137	11	0	70
Lu X, Wang C, Sun Y, Tang J, Tong K, Zhu J.Mol Cytogenet. 2021 Jan 6;14(1):1.	China Illumia	MPSS	Y	Clinical																			45773	45626	147	7	0	49
Lu Y, Zhou S, Linpeng S, et al.J Pers Med. 2022 Jan 4;12(1):48.	BGI collaborative lab	MPSS	Y	Clinical																			222107	221852	255	38	0	167
Meck, et al., Am J Obstet Gynecol. 2015; 213;214:e1-5			N	Clinical
Valderramos et al. Am J Obstet Gynecol. 2016;215:626e1-626.e10			N	Clinical
Wang et al. Genet. In Med. 2015;17:234-6			N	Clinical
Togneri F et al. Gen Res. 2020, 102, e7, 1-4.			N	Clinical
Tekesin I. Geburtshilfe Frauenheilkd 2021; 81(1):81-89.	various	various	N	Clinical
Wu et al. J Molec Diagnostics. 2020 Dec;22:1469-1475.	China, various platforms	MPSS	N	Clinical
Van Den Bogaert et al. Genet Med. 2021 Jun;23(6):1137-1142.	Belgium	MPSS	N	Clinical
Dougan SD, Okun N, Bellai-Dussault K, et al. CMAJ. 2021 Aug 3;193(30):E1156-E1163.	NOT SUFFICIENT DETAIL		N	Clinical
Saito M, Tokunaka M, Goto M, et al., Obstet Gynaecol Res. 2021	NOT SUFFICIENT DETAIL		N	Clinical
Gug C, Mozos I, Ratiu A, et al. Medicina (Kaunas). 2022 Jan 5;58(1):79.	NOT SUFFICIENT DETAIL		N	Clinical
Suzumori et al. N. Europ J Obstet Gynecol Reprod Biol 256 (2021) 75–81	Japan Sequenom	MPSS	N	Clinical
McCollough et al. PLoS One. 2014 Oct 7;9(10):e109173.	SQNM	MPSS	N	Clinical	-
